# Supplementary material for: Characterisation of Cell-Mediated Immunity Against Bovine Alphaherpesvirus 1 (BoAHV-1) in Calves
Source: Vaccines (Basel). 2025 Sep 23;13(10):996. doi: 10.3390/vaccines13100996 (PMC12567685; doi:10.3390/vaccines13100996)
Supplement: Supplementary file 1 [file vaccines-13-00996-s001.zip]

Archive with 1 entries (1 files):
- vaccines-3805167-supplementary.pdf
